# Supplementary material for: Neural circuit selective for fast but not slow dopamine increases in drug reward
Source: Nat Commun. 2023 Nov 8;14:6408. doi: 10.1038/s41467-023-41972-6 (PMC10632365; doi:10.1038/s41467-023-41972-6)
Supplement: Supplementary file 4 — Source Data [file 41467_2023_41972_MOESM4_ESM.xlsx]

## Sheet: Figure 2g
	Placebo	Oral MP	IV MP
	1.11056	-1.33938	-1.09191
	0.403787	-1.84327	-5.88927
	0.468666	0.160967	-0.98685
	0.082397	-3.88154	-1.82804
	0.263162	-0.61174	-5.71193
	-0.5108	-0.0469	-0.86264
	-0.54315	-3.27899	-2.53487
	0.703212	-2.70347	-1.98803
	0.965211	-3.58077	2.9138
	0.882693	-0.27785	-4.34795
	-2.31917	-3.07005	-5.9537
	0.634428	0.520133	-3.86769
	0.595221	-1.66056	-0.60878
	2.59742	-2.29068	-2.94121
	2.78018	-2.11309	-5.53949
	2.38958	1.05049	-5.12838
	3.72859	-0.12169	-3.71349
	1.30835	-2.48719	-2.83093
	1.03923	-1.91328	-7.8718
	3.08386	-1.68656	-3.82977

## Sheet: Figure 2i
	Placebo	Oral MP	IV MP
	-0.34133	-0.61909	2.41883
	-0.15343	0.561702	0.97754
	0.179148	0.288657	0.32272
	-0.57932	-0.03425	0.33411
	0.221349	-0.70003	0.61207
	-0.25126	0.000418	0.92872
	-0.2009	0.669352	0.88446
	-0.23082	0.092008	1.10634
	-0.08579	-0.16978	1.26278
	-0.12409	-0.57219	1.65627
	0.098854	0.119298	1.15024
	-0.35663	-0.46984	1.39652
	-0.05363	0.064278	0.64786
	-0.40169	0.003548	1.08474
	0.28365	-0.33284	1.32477
	-0.74046	-0.05916	1.23456
	0.212544	-0.29496	1.1718
	-0.16687	0.013679	2.63864
	0.005909	0.184141	0.88382
	0.143777	1.23254	2.12405

## Sheet: Figure 3c
	Placebo	Oral	IV
	-72.2705	-48.0671	131.185
	-29.8165	16.2038	67.5951
	4.8028	96.5332	102.085
	-18.4517	87.1034	25.8878
	-19.2704	-125.001	83.0183
	-22.8753	15.7597	30.202
	13.6878	40.0361	56.4132
	-15.197	-28.2672	102.811
	-18.4079	-45.4299	24.6352
	-38.6865	5.64689	15.4132
	98.8392	85.0681	190.554
	23.5754	-45.3286	80.2421
	-56.8097	22.7195	106.851
	-62.4181	24.3631	32.6676
	-5.00598	-3.55423	3.28827
	-83.2205	32.0033	26.2825
	-13.1467	-28.4298	145.949
	-111.715	75.9452	18.8076
	-29.6953	-96.3902	79.1961
	121.077	-163.862	141.318

## Sheet: Figure 3e
	IV
	0.0174071
	0.00362456
	0.0157637
	-0.0029535
	-0.0113705
	-0.0057093
	0.0301865
	0.0221449
	0.00620734
	-0.0030044
	0.0535952
	0.0148388
	0.0140458
	0.00336641
	0.00369278
	0.0129216
	-0.0044098
	0.0253001
	0.0117515
